# Supplementary material for: Genetics and Therapeutic Responses to Tumor-Infiltrating Lymphocyte Therapy of Pancreatic Cancer Patient-Derived Xenograft Models
Source: Gastro Hep Adv. 2022 Jul 15;1(6):1037–48. doi: 10.1016/j.gastha.2022.07.006 (PMC11307969; doi:10.1016/j.gastha.2022.07.006)
Supplement: Table A2 [file mmc3.xlsx]

## Sheet: Sheet1
Gene	Category	Subcategory	Ligand to
B2M	Antigen presentation	HLA class I
HLA-A	Antigen presentation	HLA class I
HLA-B	Antigen presentation	HLA class I
HLA-C	Antigen presentation	HLA class I
HLA-DMA	Antigen presentation	HLA class II
HLA-DMB	Antigen presentation	HLA class II
HLA-DOA	Antigen presentation	HLA class II
HLA-DOB	Antigen presentation	HLA class II
HLA-DPA1	Antigen presentation	HLA class II
HLA-DPB1	Antigen presentation	HLA class II
HLA-DQA1	Antigen presentation	HLA class II
HLA-DQA2	Antigen presentation	HLA class II
HLA-DQB1	Antigen presentation	HLA class II
HLA-DQB2	Antigen presentation	HLA class II
HLA-DQB3	Antigen presentation	HLA class II
HLA-DRA	Antigen presentation	HLA class II
HLA-DRB1	Antigen presentation	HLA class II
HLA-DRB3	Antigen presentation	HLA class II
HLA-DRB4	Antigen presentation	HLA class II
HLA-DRB5	Antigen presentation	HLA class II
HLA-E	Antigen presentation	HLA class I
HLA-F	Antigen presentation	HLA class I
HLA-G	Antigen presentation	HLA class I
PSMB8	Antigen presentation	Antigen processing
PSMB9	Antigen presentation	Antigen processing
TAP1	Antigen presentation	Antigen processing
TAP2	Antigen presentation	Antigen processing
CD274 (PD-L1)	Checkpoint ligands		PDCD1 (PD-1)
CD80	Checkpoint ligands		CTLA4
CD86	Checkpoint ligands		CTLA4
CEACAM1	Checkpoint ligands		HAVCR2 (TIM-3)
CLEC4G	Checkpoint ligands		LAG3
FGL1	Checkpoint ligands		LAG3
HMGB1	Checkpoint ligands		HAVCR2 (TIM-3)
LGALS3	Checkpoint ligands		LAG3
LGALS9	Checkpoint ligands		HAVCR2 (TIM-3)
PDCD1LG2 (PD-L2)	Checkpoint ligands		PDCD1 (PD-1)
PTDSS1	Checkpoint ligands		TIM-3 (via phosphatidylserine)
PTDSS2	Checkpoint ligands		TIM-3 (via phosphatidylserine)
PVR	Checkpoint ligands		TIGIT
PVRL2	Checkpoint ligands		TIGIT
TNFRSF14	Checkpoint ligands		BTLA
CCL1	Chemokines
CCL11	Chemokines
CCL13	Chemokines
CCL14	Chemokines
CCL15	Chemokines
CCL16	Chemokines
CCL17	Chemokines
CCL19	Chemokines
CCL2	Chemokines
CCL20	Chemokines
CCL22	Chemokines
CCL23	Chemokines
CCL24	Chemokines
CCL26	Chemokines
CCL27	Chemokines
CCL3	Chemokines
CCL4	Chemokines
CCL5	Chemokines
CCL7	Chemokines
CCL8	Chemokines
CXCL10	Chemokines
CXCL11	Chemokines
CXCL12	Chemokines
CXCL13	Chemokines
CXCL9	Chemokines
XCL1	Chemokines
CD3G	TCR signaling
CD4	co-receptors
CD8A	co-receptors
CTLA4	Checkpoint receptors
ENTPD1 (CD39)	Checkpoint receptors
HAVCR2 (TIM-3)	Checkpoint receptors
LAG3	Checkpoint receptors
PDCD1 (PD-1)	Checkpoint receptors
TIGIT	Checkpoint receptors
IL2	Interleukins
IL3	Interleukins
IL4	Interleukins
IL5	Interleukins
IL6	Interleukins
IL7	Interleukins
IL8	Interleukins
IL9	Interleukins
IL10	Interleukins
IL11	Interleukins
IL13	Interleukins
IL15	Interleukins
IL16	Interleukins
IL18	Interleukins
IL19	Interleukins
IL20	Interleukins
IL21	Interleukins
IL22	Interleukins
IL24	Interleukins
IL25	Interleukins
IL26	Interleukins
IL27	Interleukins
IL31	Interleukins
IL32	Interleukins
IL33	Interleukins
IL34	Interleukins
IL37	Interleukins
